# Supplementary material for: Evidence for a dominantly reducing Archaean ambient mantle from two redox proxies, and low oxygen fugacity of deeply subducted oceanic crust
Source: Sci Rep. 2019 Dec 27;9:20190. doi: 10.1038/s41598-019-55743-1 (PMC6934757; doi:10.1038/s41598-019-55743-1)
Supplement: Supplementary file 2 — Supplementary Information 2 [file 41598_2019_55743_MOESM2_ESM.xlsx]

## Sheet: Suppl Dataset 1
Supplementary Dataset 1. Salient properties, d18O in garnet, Fe speciation and oxygen fugacities of eclogites and pyroxenites from various localities															Supplementary Dataset 1 Continued								Supplementary Dataset 1 Continued
Sample	Ref*	AJ16 class †		Temperature (oC)-pressure (GPa) ‡				Clinopyroxene §			Garnet ||				Sample	Rutile **		Reconstructed whole rocks ¶					Sample	Fe3+ distribution, calculated cpx and whole rocks #								Oxygen fugacity ††
				T Krogh @Geotherm	P Geotherm @TKrogh	T Krogh @4.5GPa	Depth (km)	Jd	Fetotal (Wt%)	Fe3+/SFe	Ca#	Fetotal (Wt%)	Fe3+/SFe	‰ d18O VSMOW		Calc mode (wt%)	Prop. Fe controlled	FeOtotal (Wt%)	MgO (Wt%)	CaO (Wt%)	Ce/Yb NMORB	V/Sc		Cpx/garnetD Fe3+/SFe	1s	Cpx Fe3+/SFe	1s	Whole-rock Fe3+/SFemm	1s	Whole-rock Fe3+/SFemc	1s	ΔFMQ (V16)	s+	s-	ΔFMQ (S+15)
Orapa, Zimbabwe craton
787	1	Gabbroic	ecl (di)	1097	4.4	1101	140	0.42	3.23	0.22	0.19	13.2	0.02	5.97	787	0	0	11.2	11.3	9.7	0.13	5.83	787	11.5	6.1	0.01	0.19	0.05	0.01	0.05	0.03	-3.18	1.31	0.74	-3.56
789	1	Lo-Mg	ecl (di)	821	3	916	94	0.21	3.07	0.13	0.19	12.8	0.03	5.88	789	0.482397	0.0428797	10.8	13.1	12.1	0.43	7.22	789	5.1	2	0.01	0.23	0.05	0.01	0.08	0.04	-3.07	0.86	0.57	-2.72
790	1	Gabbroic	ecl (di)	1056	4.2	1077	133	0.39	3.08	0.17	0.16	12.8	0.02	6.03	790	0	0	10.9	12	9.3	0.06	5.88	790	9.3	5.2	0.01	0.18	0.04	0.01	0.05	0.03	-3.49	1.39	0.76	-3.86
794	1	Lo-Mg	ecl (di)	1610	7.2	1367	225	0.4	4.84	0.12	0.14	13.5	0.02	5.7	794	0	0	12.4	11.9	7.2	0.09	4.5	794	7	4.1	0.01	0.21	0.04	0.01	0.03	0.05	-4.93	1.48	0.79	-5.16
801	1	Unclass	ecl (di)	na	na	na	na	0.34	5.1	0.11	na	na	na	na	801	na	na	na	na	na	na	na	801	na	na	na	na	na	na	na	na	na	na	na	na
OE16	1	Lo-Mg	ecl	885	3.3	960	105	0.32	3.61	0.28	0.19	15.2	0.02	5.59	OE16	0.515246	0.0386435	12.8	10.7	10.9	0.47	6.15	OE16	13.6	6.7	0.01	0.19	0.06	0.01	0.06	0.03	-3.1	1.17	0.69	-3.15
OE18	1	Hi-Ca	ecl	1007	4	1042	125	0.31	4.4	0.17	0.23	15.6	0.02	6.71	OE18	0.100533	0.00709644	13.6	9.7	11.6	0.07	6.57	OE18	9.2	5.1	0.01	0.18	0.05	0.01	0.05	0.03	-3.42	1.39	0.76	-3.5
OE23	1	Gabbroic	ecl	1607	7.1	1393	225	0.29	3.74	0.25	0.32	9.4	0.07	5.3	OE23	0	0	8.8	11.8	13.7	0.43	6.4	OE23	3.6	0.5	0.01	0.86	0.12	0.01	0.12	0.2	-1.23	0.26	0.23	-1.31
OE34	1	Gabbroic	ecl	1558	6.9	1355	217	0.27	2.99	0.22	0.24	7.9	0.05	5.55	OE34	0	0	7.3	14.4	12.2	1.01	4.79	OE34	4	0.8	0.01	0.66	0.1	0.01	0.1	0.15	-2.19	0.35	0.29	-2.23
OE52	1	Gabbroic	ecl	1040	4.1	1067	130	0.29	3.23	0.13	0.15	11.6	0.02	5.78	OE52	0	0	10.1	13.6	10.2	0.49	4.73	OE52	8.1	5.1	0.01	0.16	0.04	0.01	0.04	0.03	-4.32	1.71	0.84	-4.34
OE70	1	Pyrox		809	2.9	920	92	0.11	1.94	0.21	0.11	7.7	0.02	5.52	OE70	0.990683	0.146316	6.5	18	11.5	9.81	4.01	OE70	9.8	4.5	0.01	0.2	0.06	0.01	0.07	0.03	-4.28	1.07	0.66	-3.58
OE71	1	Pyrox		867	3.2	961	102	0.14	1.86	0.15	0.1	7.2	0.02	5.4	OE71	0.715669	0.11263	6.1	18.4	10.6	3.33	6.29	OE71	7.7	3.9	0.01	0.18	0.04	0.01	0.06	0.03	-4.69	1.24	0.72	-3.94
OE72	1	Pyrox		640	2	794	64	0.06	1.55	0.1	0.12	8	0.01	5.09	OE72	0.693593	0.102438	6.5	17.8	12.4	7.06	2.49	OE72	7.1	5	0.01	0.12	0.03	0.01	0.04	0.02	-4.3	2.04	0.91	-3.31
OE79	1	Gabbroic	ecl	748	2.6	871	82	0.18	2.53	0.23	0.13	11.3	0.01	6.21	OE79	0.41848	0.0427384	9.4	15.1	11.3	5.33	5.5	OE79	15.7	10.9	0.01	0.13	0.05	0.01	0.04	0.02	-4.36	2.04	0.91	-3.81
OE81	1	Pyrox		719	2.5	850	77	0.13	2.79	0.19	0.13	12.1	0.02	5.52	OE81	0.646846	0.0614824	10.1	14.9	11.6	4.45	6.35	OE81	10.4	5.7	0.01	0.16	0.05	0.01	0.06	0.03	-4.27	1.39	0.76	-3.57
OE83	1	Gabbroic	ecl	857	3.2	940	100	0.27	3.28	0.32	0.2	14	0.02	5.4	OE83	0.897467	0.0736383	11.7	11.3	11.8	4.37	7.6	OE83	20.2	12.7	0.01	0.15	0.07	0.01	0.05	0.03	-3.43	1.71	0.84	-3.29
OE86	1	Gabbroic	ecl	765	2.7	879	85	0.3	2.45	0.22	0.16	12.7	0.01	5.09	OE86	0.841092	0.078393	10.3	12.5	10.6	3.12	6.01	OE86	15.7	11.2	0.01	0.13	0.04	0.01	0.04	0.02	-3.39	2.17	0.93	-3.34
Koidu, West African craton
K1-10	2	Gabbroic	pyrox	892	3.9	933	124	0.14	2.13		0.09	8.2	0.04	5.95	K1-10	0.346715	0.0475494	7	18.4	11.5	4.06	6	K1-10	na	na	0.45	0.35	na	na	0.11	0.06	-2.56	0.42	0.56	-3.87
K1-11	2	Unclass		na	na	na	na	na	na	na	0.17	13.3	0.04	5.58	K1-11	na	na	na	na	na	na	na	K1-11	na	na	na	na	na	na	na	na	na	na	na	na
K1-13	2	Hi-Mg	ecl	835	3.6	899	113	0.17	1.23	na	0.1	5.8	0.02	5.83	K1-13	0.196315	0.039263	4.8	18.7	10.8	3.26	6.07	K1-13	na	na	0.28	0.2	na	na	0.06	0.03	-1.85	0.65	1.07	-3.58
K1-14	2	Hi-Ca	ecl	862	3.8	907	118	0.34	3.55	na	0.2	15.9	0.02	5.4	K1-14	0.647434	0.0470861	13.2	10.3	11.4	0.68	7.86	K1-14	na	na	0.21	0.16	na	na	0.05	0.03	-2.83	0.81	1.59	-2.95
K1-16	2	Hi-Mg	ecl	1322	6.6	1140	209	0.21	1.64	na	0.1	5.2	0.04	5.91	K1-16	0.625345	0.130507	4.6	19	10.6	3.82	6.23	K1-16	na	na	0.3	0.48	na	na	0.1	0.09	-3.19	0.36	0.45	-3.85
K1-18	2	Gabbroic	ecl	1038	4.8	1017	153	0.23	3.05	na	0.33	12.2	0.01	5.27	K1-18	0.452321	0.0417527	10.4	10.1	14.2	2.02	10.34	K1-18	na	na	0.15	0.15	na	na	0.04	0.03	-2.9	0.91	2.03	-3.08
K1-2	2	Hi-Mg	ecl	1217	6	1096	188	0.2	3.13	na	0.09	9.4	0.05	5.74	K1-2	0.610414	0.0697616	8.4	17.3	10.2	5.18	10.55	K1-2	na	na	0.4	0.52	na	na	0.13	0.11	-3.51	0.32	0.4	-4.18
K1-4	2	Hi-Mg	ecl	969	4.4	975	139	0.21	3.26	na	0.18	12.2	0.03	6.11	K1-4	0.83369	0.076956	10.4	13.8	12.6	0.59	8.85	K1-4	na	na	0.39	0.34	na	na	0.1	0.06	-2.09	0.44	0.6	-3.56
K1-6	2	Hi-Ca	ecl	1197	5.8	1102	184	0.24	4.2	na	0.22	13.2	0.06	6.08	K1-6	0.67783	0.0556168	11.7	12.2	12.9	1.08	7.24	K1-6	na	na	0.52	0.64	na	na	0.16	0.13	-1.67	0.26	0.31	-2.35
K5-10	2	Lo-Mg	ecl	1060	5	1028	157	0.35	5.58	na	0.19	17.8	0.03	5.09	K5-10	1.20213	0.0735059	15.7	9.4	10.8	0.33	7.27	K5-10	na	na	0.38	0.38	na	na	0.11	0.08	-3.19	0.44	0.6	-3.25
K5-10r	2	Lo-Mg	ecl	1060	5	1028	157	0.35	5.58	na	0.19	17.8	0.04	5.09	K5-10r	1.20213	0.0735059	15.7	9.4	10.8	0.33	7.27	K5-10r	na	na	na	na	na	na	0.11	0.08
K5-12	2	Hi-Mg	ecl	1090	5.2	1039	163	0.22	3.21	na	0.12	10.6	0.04	6.02	K5-12	0.631412	0.065178	9.3	15.8	10.8	0.52	7.79	K5-12	na	na	0.44	0.46	na	na	0.13	0.09	-2.8	0.35	0.44	-3.79
K5-13	2	Hi-Mg	ecl	1512	7.9	1234	248	0.29	4.66	na	0.16	12.3	0.05	5.57	K5-13	0.0705144	0.00593805	11.4	13.4	10.8	0.71	5.72	K5-13	na	na	0.24	0.61	na	na	0.1	0.14	-3.02	0.31	0.37	-3.51
K5-14	2	Gabbroic	ecl	1262	6.3	1131	197	0.3	3.38	na	0.2	11.4	0.04	5.6	K5-14	0.233825	0.0224472	10	13	12	0.61	8.43	K5-14	na	na	0.34	0.48	na	na	0.11	0.09	-1.92	0.35	0.45	-2.28
K5-15	2	Hi-Ca	ecl	872	3.8	911	120	0.37	4.21	na	0.26	17.2	0.02	5.91	K5-15	0.765315	0.0506691	14.5	8.4	12.3	0.15	7.92	K5-15	na	na	0.3	0.23	na	na	0.07	0.04	-2.28	0.6	0.93	-2.26
K5-5	2	Hi-Ca	ecl	881	3.9	917	122	0.28	4.7	na	0.24	17.4	0.03	5.92	K5-5	0.725304	0.046731	14.9	9.2	12.8	0.31	8.78	K5-5	na	na	0.4	0.31	na	na	0.1	0.06	-2.11	0.46	0.63	-2.74
K7-5	2	Hi-Ca	ecl	1080	5.1	1043	161	0.36	4.66	na	0.3	15.5	0.04	6.18	K7-5	0.746484	0.052693	13.6	8.9	13.3	0.29	6.57	K7-5	na	na	0.36	0.37	na	na	0.1	0.07	-1.83	0.42	0.57	-2.05
Diavik, central Slave craton
MX45	3	Gabbroic	ecl	814	3.5	884	109	0.34	2.98	na	0.1	14	0.02	5.84	MX45	0.249265	0.0206288	11.6	13	8.8	0.4	6.43	MX45	na	na	0.21	0.15	na	na	0.05	0.02	-4.63	1.7	0.84	-5.07
MX120	3	Gabbroic	pyrox	1029	4.8	1007	151	0.16	2.49	na	0.09	8.4	0.05	5.76	MX120	0.692426	0.0910587	7.3	17.8	10.9	6.37	6.79	MX120	na	na	0.54	0.51	na	na	0.15	0.1	-3.9	0.38	0.31	-3.27
MX121	3	Gabbroic	ecl	1424	7.3	1213	230	0.19	3.1	na	0.28	8.6	0.04	5.15	MX121	0.00761984	0.000925956	7.9	13.7	14.4	0.55	5.24	MX121	na	na	0.25	0.5	na	na	0.09	0.11	-2.87	0.46	0.36	-2.06
MX133	3	Gabbroic	ecl	863	3.8	916	118	0.28	3.4	na	0.08	13.4	0.02	6.03	MX133	0.534596	0.0450186	11.4	14.5	8.9	0.71	6.3	MX133	na	na	0.21	0.16	na	na	0.05	0.03	-5.51	1.54	0.8	-5.57
MX137	3	Gabbroic	pyrox	873	3.8	921	120	0.16	2.58	na	0.1	9.8	0.04	5.94	MX137	0.355665	0.0406475	8.4	16.9	11	0.87	7.4	MX137	na	na	0.46	0.35	na	na	0.11	0.06	-3.91	0.55	0.41	-3.6
Sample	Ref*	AJ16 class †		Temperature (oC)-pressure (GPa) ‡				Clinopyroxene §			Garnet ||				Sample	Rutile		Reconstructed whole rocks ¶					Sample	Fe3+ distribution, calculated cpx and whole rocks #								Oxygen fugacity ††
				T Krogh @Geotherm	P Geotherm @TKrogh	T Krogh @4.5GPa	Depth (km)	Jd	Fetotal (Wt%)	Fe3+/SFe	Ca#	Fetotal (Wt%)	Fe3+/SFe	‰ d18O VSMOW		Calc mode (wt%)	Prop. Fe controlled	FeOtotal (Wt%)	MgO (Wt%)	CaO (Wt%)	Ce/Yb NMORB	V/Sc		Cpx/garnetD Fe3+/SFe	1s	Cpx Fe3+/SFe	1s	Whole-rock Fe3+/SFemm	1s	Whole-rock Fe3+/SFemc	1s	ΔFMQ (V16)	s+	s-	ΔFMQ (S+15)
Voyageur, northern Slave craton
346	4	Gabbroic	ecl	1054.13	5.56609	984.476	175.332	0.395255	4.48	na	0.197329	18.83	0.026	5.9	346	0.590953	0.0461096	12.3036	10.4277	10.6068	0.726296	5.23163	346	na	na	0.266512	0.262889	na	na	0.0675789	0.0428194	-2.77585	0.841378	0.563336	-3.23252
361	4	Gabbroic	ecl	1478.48	8.7061	1194.46	274.242	0.525043	4.93	na	0.334402	17.76	0.039	5.5	361	1.09918	0.0889588	11.8618	7.35178	11.8473	1.3494	4.48561	361	na	na	0.201172	0.458877	na	na	0.0730724	0.0823002	-1.18478	0.510756	0.392652	-1.90296
370	4	Gabbroic	ecl	967.857	4.95415	940.774	156.056	0.371205	4.74	na	0.243763	20.6	0.037	5.7	370	0.694467	0.0498458	13.375	8.9842	11.5691	0.100764	5.99273	370	na	na	0.417571	0.361662	na	na	0.100671	0.0567805	-1.77674	0.544435	0.412733	-2.2612
376	4	Unclass		1094.16	5.8531	1018.73	184.373	0.568074	2.94	na	0.42574	18.14	0.03	5	376	na	na	na	na	na	na	na	376	na	na	0.293101	0.308017	na	na	0.0649988	0.0369871	-0.174596	0.699392	0.494821	-1.50693
378	4	Gabbroic	ecl	986.776	5.08758	952.084	160.259	0.458837	6.27	na	0.242036	24.61	0.029	5.8	378	1.06193	0.062956	16.193	6.65802	10.4636	0.0768747	8.72357	378	na	na	0.320702	0.285604	na	na	0.0815249	0.048864	-2.291	0.731754	0.511969	-2.90951
395	4	Unclass		1020.28	5.32492	969.28	167.735	0.30536	7.47	na	0.20847	23.77	0.041	5.8	395	na	na	na	na	na	na	na	395	na	na	0.436923	0.409143	na	na	0.123609	0.0812152	-2.86477	0.483571	0.377147	-3.03131
408	4	Gabbroic	ecl	981.289	5.04884	948.465	159.038	0.310149	6.52	na	0.232098	22.73	0.036	5.5	408	1.02926	0.0646444	15.285	8.63505	11.9086	0.163801	6.97237	408	na	na	0.400483	0.353773	na	na	0.107231	0.0657921	-2.61811	0.562662	0.423266	-2.85301
362A	4	Gabbroic	ecl	889.582	4.40665	895.073	138.81	0.444481	2.07	na	0.255794	14.95	0.027	5.9	362A	0.825112	0.0872001	9.08378	10.0864	11.0541	0.466707	3.91364	362A	na	na	0.330076	0.255673	na	na	0.0618318	0.0279785	-0.80766	0.800222	0.543917	-1.83689
362B	4	Gabbroic	ecl	975.248	5.00622	940.322	157.696	0.315877	5.88	na	0.0961236	21.22	0.022	6	362B	0.911125	0.0616252	14.1935	11.8766	8.8289	1.33995	7.0854	362B	na	na	0.246335	0.215676	na	na	0.0647851	0.0398098	-4.98895	1.05459	0.65265	-5.17928
380A	4	Gabbroic	ecl	1356.82	7.78378	1142.81	245.189	0.566124	4.76	na	0.327535	19.28	0.023	5.6	380A	0.652726	0.0494664	12.6675	6.629	11.1975	0.115402	7.28808	380A	na	na	0.152218	0.259707	na	na	0.0472047	0.0433353	-1.92498	0.987376	0.623434	-2.74071
383A	4	Lo-Mg	ecl	942.049	4.77282	923.939	150.344	0.171781	7.66	na	0.105956	23.1	0.043	5.6	383A	1.24179	0.0746892	15.961	11.8873	10.1293	1.04054	3.8553	383A	na	na	0.498603	0.415982	na	na	0.141057	0.0860696	-4.54446	0.461164	0.364722	-4.50692
Lace, Kaapvaal craton
43	5	Hi-Mg	ecl	1348.39	6.81315	1151.08	214.614	0.178773	3.48667	na	0.0970872	10.51	0.033552	5.8528	43	0.167604	0.0219276	7.33777	17.583	10.1842	1.08337	0.0888482	43	na	na	0.225446	0.377753	na	na	0.0767418	0.077755	-4.49582	0.451203	0.612823	-4.60387
57	5	Unclass		940.775	4.23778	957.356	133.49	0.243581	2.15333	na	0.257943	11.13	0.010846	5.3297	57	na	na	7.0905	12.9982	13.5002	na	na	57	na	na	0.12593	0.10487	na	na	0.0278098	0.0174014	-2.07466	1.13115	4.42775	-3.66683
60	5	Unclass		1122.81	5.37429	1061.04	169.29	0.350129	2.27	na	0.222657	11.22	0.019588	5.76889	60	na	na	7.18545	12.9566	11.5479	na	na	60	na	na	0.184642	0.203303	na	na	0.0453334	0.0299675	-1.7434	0.712969	1.23753	-3.0134
83	5	Unclass		1086.9	5.14834	1037.57	162.173	0.253176	3.77	na	0.116372	14.38	0.015209	5.14359	83	0.2441	0.0244524	9.58335	14.7086	10.0457	na	na	83	na	na	0.149919	0.155723	na	na	0.040206	0.0283542	-4.45547	0.87681	1.86036	-5.02558
85	5	Hi-Mg	ecl	1312.42	6.58145	1141.75	207.316	0.308441	3.25667	na	0.126333	12.14	0.017397	6.21265	85	0.130645	0.0154221	8.13244	14.896	9.54935	0.657896	2.97188	85	na	na	0.124405	0.193427	na	na	0.0382951	0.0349494	-4.22675	0.786976	1.48374	-4.80078
95	5	Pyrox		1105.93	5.26797	1046.87	165.941	0.1678	2.17	na	0.129462	8.105	0.031337		95	0.1903	0.0336785	5.42447	18.0487	11.8031	7.84218	6.14898	95	na	na	0.30174	0.323182	na	na	0.0823507	0.0570314	-2.90536	0.478265	0.664867	-3.58055
116	5	Unclass		967.884	4.40565	974.726	138.778	0.089198	2.3	na	0.131819	8.97	0.032075		116	0.0796618	0.0128228	5.96401	18.1822	12.6338	na	na	116	na	na	0.361979	0.313525	na	na	0.0916439	0.053744	-2.86575	0.468899	0.646561	-3.47962
128	5	Hi-Ca	ecl	1281.04	6.38001	1141.17	200.97	0.408089	2.835	na	0.225767	11.94	0.021783	6.06137	128	0.765339	0.0943624	7.78621	12.2672	11.0536	0.106528	3.02047	128	na	na	0.163973	0.239527	na	na	0.0472574	0.0390333	-2.09932	0.652694	1.06385	-3.02801
129	5	Hi-Mg	ecl	1151.89	5.55791	1070.32	175.074	0.297608	3.83667	na	0.122646	14.62	0.015938	5.76889	129	0.23962	0.0236045	9.74539	13.664	9.66496	0.392036	5.34705	129	na	na	0.144674	0.167228	na	na	0.0400364	0.0302013	-4.27428	0.844867	1.71401	-4.82033
139	5	Pyrox		1283.31	6.39458	1126.21	201.429	0.109973	4.19	na	0.105697	11.395	0.063448	5.47641	139	0.307637	0.0363316	8.12878	17.322	11.1295	1.14424	5.30007	139	na	na	0.475877	0.69824	na	na	0.161376	0.154374	-3.67861	0.252328	0.296037	-3.6394
148	5	Hi-Mg	ecl	1146.34	5.52284	1068.1	173.969	0.186256	3.46	na	0.140813	11.79	0.024715	5.52684	148	0.382636	0.0458457	8.01232	15.9113	11.2932	1.27656	2.98942	148	na	na	0.225991	0.258784	na	na	0.0653051	0.0492267	-3.74971	0.588011	0.898596	-4.17561
151	5	Lo-Mg	ecl	1118.63	5.34795	1058.58	168.461	0.294196	6.75667	na	0.151924	22.175	0.020319	5.60752	151	0.442534	0.0279997	15.1727	9.90477	9.84415	0.107979	6.81187	151	na	na	0.192552	0.210559	na	na	0.0558268	0.041547	-4.60179	0.693822	1.17551	-4.49827
152	5	Gabbroic	ecl	1140.15	5.48368	1070.54	172.736	0.321124	2.675	na	0.225418	11.95	0.014481	5.68415	152	0.0984177	0.0121612	7.76905	12.7429	11.8125	0.348343	3.57639	152	na	na	0.13349	0.151277	na	na	0.0344385	0.0248776	-2.62301	0.908569	2.03415	-3.67519
201	5	Hi-Ca	ecl	1081.15	5.11226	1041.62	161.036	0.425306	1.32667	na	0.331427	8.49	0.0093942	5.75585	201	0.352655	0.0644954	5.24919	11.6048	13.2851	0.549535	4.05161	201	na	na	0.0932487	0.0959757	na	na	0.0202409	0.0150493	-1.29562	1.25451	na	-3.20222
* References (Ref): 1 (38,39 and unpubl.), 2 (25), 3 (40 and unpubl.), 4 (11), 5 (8,12,46)
† Classification after (14); ecl eclogite, di diamondiferous, pyrox pyroxenite, unclass unclassifiable (relevant clinopyroxene or garnet data missing)
‡ Temperatures and pressures calculated by iterative solution of the regional peridotite-derived geotherm with temperatures calculated using the thermometer of (41)
§ Jd jadeite mole fraction; Fe3+/SFe by Mössbauer (this work)
|| Ca# is Ca/(Ca+Mg+Fetotal+Mn) molar; Fe3+/SFe by Mössbauer; Eu/Eu* is chondrite-normalised Eu/(Sm*Gd)^0.5 (chondrite of 49); delta notation reflects permil deviation from the SMOW standard
** Rutile mode calculated as described in Methods; proportion of Fe controlled by rutile estimated assuming a median FeO content in rutile of 0.96 wt% (n = 28) as measured in eclogites from Koidu (26)
¶ Subscript NMORB denotes normalisation to NMORB of (37)
# Fe3+/SFe in clinopyroxene is measured for Orapa, calculated for clinopyroxene in other samples; see Methods for information on calculation of Fe3+/SFe in clinopyroxene and in whole rocks and for derivation of uncertainties; D is the apparent distribution coefficient; subscript mm denotes measured Fe3+/SFe in both garnet and cpx, mc measured Fe3+/SFe in garnet and calculated Fe3+/SFe in clinopyr…
†† Oxygen fugacity relative to the fayalite-magnetite-quartz oxygen buffer, expressed as ∆logƒO2 (FMQ) and calculated using the barometer of Vasilyev (2016: V16, Ref. 16) and of Stagno et al. (2015: V+15, Ref. 13)
